# Supplementary material for: An Illustrated Scoping Review of the Magnetic Resonance Imaging Characteristics of Canine and Feline Brain Tumors
Source: Animals (Basel). 2024 Mar 29;14(7):1044. doi: 10.3390/ani14071044 (PMC11010916; doi:10.3390/ani14071044)
Supplement: Supplementary file 1 [file animals-14-01044-s001.zip]

Archive with 1 entries (1 files):
- animals-2908667-supplementary.pdf
